# Supplementary material for: Ethanol Diverts Early Neuronal Differentiation Trajectory of Embryonic Stem Cells by Disrupting the Balance of Lineage Specifiers
Source: PLoS One. 2013 May 28;8(5):e63794. doi: 10.1371/journal.pone.0063794 (PMC3665827; doi:10.1371/journal.pone.0063794)
Supplement: Table S2 — Normalized gene expression values used for the construction of the heatmap in Figure 2A . NA indicates missing data from failed assays. (XLS) [file pone.0063794.s004.xls]

## Sheet: heatmap-data-annotated.txt
Supporting Information Table S2: Normalized Gene Expression. NA indicates missing data from failed assays.
Gene	MES-1	MES-2	MES-3	MES-4	MES-5	MES-6	RA-1(2d)	RA-2(2d)	RA-3(2d)	RA-4(2d)	RA-5(2d)	RA-6(2d)	RA-1(4d)	RA-2(4d)	RA-3(4d)	RA-5(4d)	RA-6(4d)	RA-1(6d)	RA-2(6d)	RA-3(6d)	RA-4(6d)	RA-5(6d)	RA-6(6d)	ETOH-1(2d)	ETOH-2(2d)	ETOH-3(2d)	ETOH-4(2d)	ETOH-5(2d)	ETOH-6(2d)	ETOH-1(4d)	ETOH-3(4d)	ETOH-4(4d)	ETOH-5(4d)	ETOH-6(4d)	ETOH-2(6d)	ETOH-3(6d)	ETOH-4(6d)	ETOH-5(6d)	ETOH-6(6d)
18S	0.173651	-1.12648	-0.0417278	-0.791252	-0.338996	-0.658559	0.448752	0.0512244	-0.436505	0.433281	-0.0512244	-0.18819	-0.360078	0.090109	-0.451406	NA	-0.0877229	-0.248336	0.646113	0.548823	NA	0.631077	0.210625	0.249899	-0.172141	0.308451	0.338787	-0.216231	0.346362	0.6194	-0.585535	0.484674	0.0376322	-0.448581	NA	0.0591381	0.330731	0.60095	0.453021
Actb	-1.02787	-0.526625	-0.663098	-0.18746	-0.328619	-0.679321	0.654764	-0.838391	-0.371362	0.217998	-0.158648	0.158648	-0.494859	0.0406999	-0.749451	-0.303395	0.507256	NA	-0.188866	-0.22964	-0.481074	NA	-0.196191	NA	0.147463	-0.0471766	0.108275	0.0852746	-0.0486295	-0.0682895	0.486293	0.189526	0.219651	-0.0468263	-0.425292	-0.736267	-0.460238	-0.208038	-0.574867
Ascl1	-1.01298	NA	-1.79115	-0.882283	-2.5093	NA	NA	NA	-0.194161	NA	0.194161	NA	2.4474	NA	0.804359	0.435492	NA	-1.83852	-1.60375	-2.41261	0.102844	0.234867	1.22848	0.0139134	-1.73879	-1.54487	NA	NA	-2.60509	-4.68573	NA	0.384412	-1.05271	-1.72828	-2.91742	-3.83273	-1.71556	-0.352046	-3.14943
Ascl2	-3.40349	-4.72755	-0.876073	1.55041	-3.32844	-4.68739	1.35625	0.133545	0.111599	-0.111599	-0.417765	-0.195	2.08803	1.43301	2.17825	1.38037	1.21876	3.05714	3.05909	2.36211	2.34542	3.33873	1.55064	NA	-0.0404909	-0.152572	-1.25107	-0.120263	-0.634069	0.463663	2.06072	1.14174	1.10968	1.66223	-0.204457	-0.737976	0.393117	1.15061	0.353517
Bmp8b	-0.0437424	-1.33461	-1.07161	1.04287	-1.87306	-2.65624	0.381901	0	-0.59698	0.185041	NA	-0.139523	0.028232	-0.689238	-0.235438	0.146736	-0.15194	0.622128	0.715881	NA	0.801683	0.708275	NA	-2.23488	-0.79328	-2.48103	-0.493764	-1.20603	-1.08461	NA	-1.08961	-0.811863	-0.94706	-0.998339	-0.976584	-2.18637	-0.975723	-1.39518	-1.5312
Cebpb	-3.34303	-2.19392	-4.85721	-0.0482736	NA	-4.13355	-0.160574	1.28229	-1.81232	0	NA	1.27414	NA	0.121892	NA	0.691498	0.707833	-0.906599	NA	NA	2.75627	-1.952	-3.60971	NA	0.323111	-4.32531	0.151988	-2.93928	-0.842227	NA	-2.5275	-0.586479	-2.96354	-2.90395	0.187283	-7.98172	-1.67676	NA	-3.73028
Cebpg	2.08593	1.08701	1.18856	2.49798	0.855384	-0.266738	0.810496	-0.0499908	-0.381673	0.0499908	-0.534088	0.574141	0.487538	-0.103265	-0.00158931	1.40406	0.171202	1.44232	1.27143	-0.789343	0.575754	0.892673	0.355479	-0.502652	1.04905	-0.579916	0.638191	0.37128	0.194352	-0.410677	-0.422745	-0.294487	0.469891	-0.0622006	0.778491	-0.484539	0.749092	0.399014	0.276069
Cxcl12	-2.32465	-1.92545	-2.07592	-1.06675	-1.44404	-2.335	0.0125344	-0.125049	-0.237069	0.325486	-0.0125344	0.045956	2.01723	1.86247	1.95612	2.43372	1.92119	2.19646	2.124	NA	2.03168	2.37412	NA	-0.0423203	-0.330057	-1.17794	-0.513644	-0.965536	-1.22415	-0.628043	-0.130136	0.0500096	-0.213793	-0.402245	-0.703043	-1.05168	-0.636042	NA	-0.783847
Dkk1	-4.51046	-5.84986	-4.78785	NA	-5.83376	-6.60258	0.813675	-0.604792	-0.112809	0.112809	-0.805486	0.442749	0.22837	-0.029212	0.349874	0.850793	0.867797	0.199242	-0.0823943	NA	0.310327	0.239438	-0.180813	-0.761235	-0.30569	-1.18542	0.62227	-0.205322	-0.0713194	-0.741706	-0.161843	0.220518	0.563333	0.328281	-0.411797	NA	-0.379636	-0.652365	-0.348376
Dmrt1	-0.373825	-1.00517	-0.52214	NA	-0.667105	NA	0.151227	-0.26195	-0.151227	0.188299	-0.246139	0.544835	-2.72006	-3.27016	-2.61615	-2.02227	-3.02851	-2.39487	-2.30988	NA	-1.98944	-2.27482	-3.15954	-0.713488	-0.596836	-1.4438	0.195285	-0.548745	-0.355928	-3.30465	-3.03144	-2.75027	-2.80075	-3.08851	-2.58293	-3.53664	-1.91413	-2.91207	-3.66986
Dppa5a	1.76225	0.735222	1.88994	2.00965	0.750469	0.355946	0.161469	NA	-0.556561	-0.0360733	0	0.00934294	-2.58176	-1.21343	-1.46808	NA	-0.356594	-1.62813	-0.692118	-0.916884	-0.73738	-1.32843	-0.463527	-0.257255	-0.0500905	-0.591135	NA	0.224936	-0.255894	NA	0.929456	0.859489	1.5935	0.768873	1.47896	-0.280712	0.269369	0.141098	-1.46518
E2f1	1.80073	0.55434	1.82543	0.893697	0.677739	-0.447685	-0.401991	-1.33462	-0.872328	0.401991	1.20943	0.530962	-1.17487	-0.00931402	-0.988638	NA	-0.565783	-0.441428	0.86559	-0.233587	0.797662	-1.04768	0.118241	0.481675	0.222038	-1.77842	1.02558	-0.40451	-0.83371	0.126969	0.836825	0.669219	1.72533	1.11432	1.70233	0.438418	0.522005	0.423656	NA
Egr1	2.68807	1.89171	2.38829	NA	2.17371	1.12598	0.264419	-0.232728	0.143382	-0.143382	-0.293787	0.384991	0.200482	-0.158128	0.874547	0.629094	-0.276342	1.17986	1.45665	NA	1.078	1.23105	NA	-0.0800868	0.426607	-0.738722	0.89103	-0.178666	0.221884	0.353605	0.471069	1.06601	1.14227	0.72814	1.35458	-0.0389575	1.63261	1.19883	1.07994
Esrrb	2.25538	0.890664	2.22364	2.90863	1.80264	0.557641	0.0126732	-1.0529	0.0179132	-0.314109	0.259308	-0.0126732	-1.26234	-0.416807	-1.0311	-1.70068	-0.719035	-1.82013	-0.336227	-0.819114	-0.0459536	0.41561	-0.867627	0.519934	0.10761	-0.154521	0.267788	-0.0392166	NA	0.17496	1.01746	0.726293	1.11971	0.480177	0.466601	-0.421194	0.66512	0.855604	-0.0179944
Fgf11	-1.41883	-0.950543	-0.450513	1.24497	-3.83621	-2.82403	0.5529	-0.102576	-0.634029	NA	NA	0.102576	-0.711163	-0.20702	0.349446	1.22499	-0.181205	0.661242	2.71589	-0.0946097	1.665	1.38971	0.432612	0.36787	-0.0360336	-0.524269	0.832299	0.0191596	0.444633	0.60585	0.993128	0.557989	1.04136	NA	1.59369	0.149067	2.30619	1.90319	0.792583
Fgf4	3.08275	NA	3.28085	3.5974	2.92623	2.044	-0.127539	-0.693299	0.411278	-0.274099	0.279202	0.127539	0.0255878	0.783457	0.071077	NA	0.258579	-0.225912	0.97514	0.088223	0.92128	0.127654	-0.486519	0.801669	0.283771	-0.484064	0.851994	-0.0639617	-0.515881	NA	1.88264	1.7057	1.76689	1.38683	1.45811	0.38648	1.33834	1.76316	0.241776
Fos	0.411572	-0.586599	0.226739	1.20963	-0.462394	NA	0.367482	-0.422707	0.0847402	-0.0847402	-1.05099	0.468564	0.766961	0.170318	0.370242	0.703026	0.065024	0.7161	0.375895	0.0147161	1.61256	0.560745	-0.0148743	-0.196251	-0.557156	-1.09767	-0.344464	-0.711033	-0.710068	-0.58337	0.0481695	-0.00691867	0.514722	0.374158	0.570073	-0.533567	0.846851	0.798749	-0.076838
Foxd3	1.86863	1.88599	2.30834	2.9487	3.40395	2.26693	0.669518	-0.601867	0.727925	-1.9302	0.601867	-1.51067	-0.240371	NA	0.694506	-0.0010637	-0.3537	-0.686619	1.29718	0.0781306	NA	0.885706	0.774476	1.16853	0.638595	NA	NA	0.549791	0.602705	1.31227	0.94331	1.90055	2.34315	1.72086	1.13773	2.48678	2.37945	1.72675	1.86534
Foxp1	2.08217	1.12138	1.77345	2.99827	0.813445	0.0414842	0.435178	0	-0.693698	-0.142518	NA	0.115849	-0.506234	-1.20357	-0.532232	-0.321749	-0.792952	-0.392843	0.351994	-1.56264	-0.414739	0.274312	-1.23755	-1.14398	-0.258496	-1.15102	0.0782145	-0.517082	-0.341779	-0.766354	-0.313172	-0.49936	-0.359127	-0.331612	0.123638	-1.12422	0.562332	-0.655796	-0.483858
Gabpa	-0.687929	-0.388562	-0.504455	0.190836	-0.0221961	-0.479972	-0.0435764	-0.348568	-0.0693542	0.199504	0.112078	0.0435764	-0.104212	-0.484134	-0.18527	0.0524903	-0.616801	0.397855	0.306639	-0.517505	-0.199563	0.214044	-0.822788	NA	-0.23741	-0.307123	-0.493134	-0.52019	-0.551461	-0.430594	0.079277	-0.139709	-0.408607	-0.519131	-0.439919	-0.539089	-0.0612136	0.128173	-0.660893
Gadd45a	0.772902	-0.0769065	1.20595	1.11965	0.906481	NA	0.591097	NA	-0.118525	-0.409799	0.10189	0	-1.41826	-0.159842	-1.08465	-3.16409	0.263906	-1.21068	-0.0834041	-0.884711	-0.236912	-0.577344	-0.776077	-0.23906	0.357039	-0.573225	0.44395	-0.123239	-0.558741	NA	NA	0.978974	1.03097	0.910588	1.18891	-0.585681	0.155924	0.180095	-0.676872
Gapdh	-1.17205	-0.393	-0.714605	-0.239721	-0.816264	-1.07064	-0.503544	-0.000100267	0.148715	-0.443071	0.065858	0.000100267	-0.0510158	-0.420174	0.252682	0.117204	-0.76241	1.13171	0.487048	-0.307011	0.0735207	-0.12722	-0.878147	NA	-0.639067	-0.85416	-0.943254	-0.925077	-1.03716	-1.08226	-0.437982	-0.845758	-0.717222	-1.03804	-1.07107	-1.06299	-0.652096	-0.893446	-1.19277
Gata4	-1.99023	-2.58345	-0.824065	-0.983568	-2.18907	-2.88616	-0.06727	0.358007	NA	0	0.670896	-0.0150356	0.387432	0.684225	0.91291	0.214377	0.309639	2.19761	2.98512	1.77341	3.05576	2.42686	1.33787	0.961106	-0.918831	-0.543448	0.210323	-0.119974	-0.837297	NA	1.45236	0.950578	1.09793	0.586169	2.41948	0.910217	1.97802	2.58383	1.9168
Gdf3	2.96883	1.84857	2.66225	3.75934	1.85922	0.792561	0.914852	-0.653913	-0.728161	0.612192	-0.612192	0.88724	-1.78362	-1.81778	-2.2671	-1.16113	-1.34111	-2.1944	-1.33111	-2.54819	-1.11526	-0.980651	-2.0589	-0.34606	0.871988	-0.114937	0.926721	0.381697	0.459809	-0.27246	-0.0797781	-0.114461	-0.0557423	-0.101523	0.464519	-0.899879	0.692883	0.00120208	-0.243268
Id1	-0.260563	-1.18012	-0.391112	0.56818	-0.979313	-1.81858	0.559226	-0.544897	-0.695551	0	NA	0.043318	-0.886865	-0.886238	-1.23219	-0.56637	-0.29442	-1.20922	-0.68622	-1.57898	-0.302928	-0.244481	-0.449734	NA	-0.13435	-0.954275	0.22321	-0.0977199	-0.184882	-1.24353	-0.824811	-0.590177	-0.549521	-0.714308	0.0851173	-1.16919	0.0467071	-0.58406	-0.559578
Id4	0.339425	-0.113743	0.0477596	2.0352	1.70504	1.14545	-0.0993709	0	NA	NA	NA	0.0698751	-1.1908	NA	-1.62325	-1.94762	-1.18703	NA	NA	NA	-0.489884	NA	-0.382206	NA	-1.0549	NA	1.84212	1.46497	0.266643	-0.189956	NA	-1.68619	-0.737903	-0.249641	0.820799	-2.82399	0.329116	-0.696102	0.273369
Klf4	2.9197	1.95728	2.47702	3.88706	1.96985	1.06288	0.529281	-0.0326459	-0.777629	0.0326459	-0.319511	0.209874	-0.58308	-1.3565	-1.03996	-0.735069	-0.819793	-0.686767	-0.807856	NA	-0.627183	-0.856152	-1.20205	-0.0438183	0.842156	0.00464291	1.10628	0.607269	0.534326	0.283481	0.527432	0.660081	0.699507	0.274232	1.33053	0.0895968	1.59652	0.493566	0.885329
Lhx2	-1.44572	-3.32725	-3.71034	NA	-3.25315	-3.56426	0.0492195	-1.04563	-1.28343	0.317503	-0.0492195	0.28911	0.0251992	-1.38263	-0.493437	-3.72498	-1.4942	0.950256	-0.885974	-1.97404	0.868848	0.396805	-0.923167	-0.613114	-0.306307	-0.624943	0.0368252	-0.793058	0.0288864	-0.94459	-0.337573	-0.323281	0.257582	-1.0383	0.197494	NA	0.560344	0.149419	-0.145633
Mef2c	0.107123	-0.154033	-0.08711	NA	-0.0118742	-0.804043	-2.74793	-0.198309	0.969166	0.198309	-1.40121	0.864304	1.56357	NA	NA	1.22867	0.941717	1.95236	2.41112	0.453972	1.32006	2.83106	0.102062	NA	0.0801632	-1.31915	-0.836856	-0.619451	0.0328018	0.68074	-0.335687	0.526867	0.865252	-0.454763	0.64834	-0.413203	0.893779	1.15821	1.37142
Meis1	-1.78549	-3.65086	-2.86411	NA	-3.78275	-4.04873	0.244957	0	-0.0970224	0.0832175	-0.381184	NA	0.507581	-0.0170852	0.10116	1.34757	0.711636	0.960343	1.39424	-0.114789	1.83992	1.92697	0.514237	-1.34672	-0.473295	-1.36079	0.00659432	-0.773231	-0.746261	NA	-0.177772	-0.320765	-0.209439	-0.216918	0.0578028	-1.43616	0.0977978	-0.320632	-0.406406
Myc	1.73223	1.09929	1.2755	NA	0.939079	NA	0.485527	0	-0.279546	-0.165865	NA	0.294686	0.0275002	-0.768693	-0.459115	0.0453287	-0.689915	0.348511	0.237416	NA	0.038343	-0.0902127	NA	-1.34015	-0.690401	-1.30029	-0.186878	-1.09511	-0.824779	-1.23048	-1.01604	-0.765565	-0.706191	-0.872445	-1.0207	-2.4951	-0.61702	-1.49196	-1.714
Mycn	3.43393	2.15616	3.56074	3.19932	2.45275	2.16875	-0.0782392	NA	-0.162167	0	0.777989	0.162974	-1.13612	-0.711088	-0.846395	NA	NA	0.403291	0.99045	-0.299429	0.24348	-0.927459	-0.883324	-0.189292	-0.63637	-2.43144	0.31426	-1.21531	-1.61757	-1.4461	-0.795294	-0.605512	0.707876	0.431143	-0.0176769	-1.30181	-0.994346	-1.22342	NA
Nacc1	0.877936	0.0777065	1.52658	1.83589	0.88119	-0.533262	-0.479743	-0.0191348	NA	0	0.791242	0.138519	-0.156333	-0.119372	0.406046	-1.84168	-0.293152	0.58813	0.89679	-0.170302	0.679927	0.0238491	-1.00263	0.199131	0.0554161	-0.897729	0.0642846	-0.534399	-1.0415	-0.936568	0.118143	-0.0358528	0.650267	-0.370446	0.0863786	-1.03884	-0.224078	-0.386924	-1.73506
Nanog	1.49393	0.469507	1.14329	2.44368	0.558735	-0.551933	0.123468	-0.310089	-0.196825	0	NA	0.00823639	-1.32846	-1.44078	-1.4158	-1.1992	-1.43886	-1.44265	-0.988773	-2.18532	-1.09585	-0.755616	-2.01536	-0.439971	-0.371336	NA	NA	-0.522088	-0.591864	-0.969424	-0.619678	-0.524353	-0.518416	-0.760443	-0.0597255	-1.316	0.0134904	-0.524331	-0.829179
Ncoa3	2.04628	0.689185	1.59337	2.94319	0.681281	-0.30713	0.371315	0	NA	-0.0181821	-0.411328	0.412369	0.151869	-0.697569	-0.811663	0.12154	-0.855041	0.109353	-0.249645	NA	-0.489604	-0.110472	-1.72501	-0.371647	0.330482	-0.78194	0.376443	-0.166541	-0.282775	0.10251	0.0762946	-0.188555	0.240075	NA	0.394419	-0.9912	0.947691	-0.006913	-0.0790703
Nfkb2	1.3154	0.64073	1.02158	NA	0.438784	NA	NA	0	-0.00173148	0.808819	-0.196432	1.35018	-0.0648117	-0.169634	-0.0870916	0.101575	0.492593	-1.03205	0.678398	-0.715116	0.88999	0.482158	-0.36811	0.066152	1.35637	0.00601851	1.43146	0.344862	0.285418	NA	0.249192	0.201787	0.373033	0.379056	0.931355	-0.379887	0.743264	0.383619	0.200803
Notch1	1.82473	1.10157	1.84501	3.34232	0.524252	NA	0.173852	-0.173055	-0.664795	0	NA	0.105553	0.230384	-0.141517	-1.15021	0.590364	-0.167903	-0.189552	1.23508	-0.401371	0.824591	1.05479	-0.019957	-0.215578	0.320694	-0.820494	0.402988	-0.822707	-0.243093	-0.194518	0.264931	0.193757	0.172781	-0.341936	1.55186	-0.908226	1.67662	0.604168	0.207665
Nr0b1	4.20254	3.98162	4.15828	4.72034	3.21405	NA	-1.3462	-0.672897	0.158724	-0.158724	2.05374	0.270632	-0.889729	-0.323007	NA	NA	NA	0.343211	1.51116	-0.0171984	1.18571	-2.09808	-1.13	0.913154	0.465181	-2.7076	1.20608	-0.815478	-0.97752	-0.106977	1.59527	0.69524	2.38352	1.538	0.953943	-0.669252	-0.288196	-0.852307	NA
Nr2f1	-2.56904	-2.52437	NA	NA	-2.84686	NA	1.11752	-0.531603	0.30757	-0.30757	-0.48023	1.17202	1.9081	3.16994	3.31764	3.66162	3.30986	3.23051	3.82758	2.6484	4.11628	3.78556	3.17731	NA	1.7506	1.18178	1.94745	1.7841	1.52173	2.05814	2.77731	2.97558	2.78049	2.6525	3.03249	1.68263	2.8768	3.31302	2.31764
Nr6a1	-1.15382	-5.18933	-2.92751	-1.73641	-2.83775	-3.71547	-0.807102	-1.08828	-0.144901	0.144901	0.162401	0.762877	-0.567058	NA	-0.930083	NA	-0.378166	-1.64466	-0.537157	-1.19735	-0.144074	0.0550165	-0.644938	-1.16112	-1.61598	-1.19285	0.0938569	-0.421154	-0.699654	NA	-0.867913	0.274443	-0.694946	-0.262683	-1.00226	-1.78216	-1.26036	-0.345666	-0.394951
Nrip1	NA	NA	-1.84285	-2.24915	-4.04339	-4.53801	NA	0	-0.0939958	0.835155	0.697721	-0.537979	1.15324	0.129732	NA	2.17957	1.95108	-0.438251	0.145252	0.602745	0.210411	NA	1.69078	NA	1.18927	1.84656	1.29586	NA	1.5439	1.50537	1.96058	1.79258	NA	1.81147	1.03443	0.0341671	0.526653	1.20878	1.45423
Pou5f1	3.80468	2.51926	3.55993	3.93056	2.5239	1.94366	0.67857	-0.0781706	-0.572983	0.0781706	-0.471455	0.455525	-1.29256	-1.71747	-1.40229	-0.713113	-0.592431	NA	-0.668865	NA	-0.823711	-0.958181	-0.817413	NA	0.637671	0.0234294	0.645508	1.01007	0.355228	0.518834	0.573038	0.351839	0.869433	0.176755	1.52131	0.305488	1.62957	0.533738	0.987894
Rpl15	0.130821	NA	0.0449095	0.0544218	NA	0.0584962	0.728876	-0.312055	-0.601215	0.144787	-0.144787	0.24048	-0.656102	-0.320817	-0.453436	-0.249477	NA	-0.674311	-0.247926	-0.193974	-0.227943	NA	0.427919	0.536962	0.102174	0.359705	0.376293	NA	0.472403	-0.294726	-0.570295	0.204588	-0.211314	0.0352879	-0.5036	0.0965744	0.0709627	0.19639	0.458841
Rpl35	-0.17079	-0.444126	-0.0811	-0.11606	-0.30672	-0.0215525	0.221984	-0.129764	-0.408495	0	NA	0.0194611	-0.543716	-0.0168915	-0.164302	0.120281	0.00188893	-0.0270514	0.00216335	0.137251	0.0290663	0.129788	-0.0443262	0.202169	-0.0371957	-0.0100711	0.0625035	0.0407453	0.140702	-0.420161	-0.0129316	0.143004	0.0586084	-0.043885	-0.259383	-0.0168818	-0.0358878	0.162268	0.24487
Rpl41	-0.235668	0.1489	-0.232457	0.0651423	-0.361354	-0.16343	NA	-0.0358113	-0.230241	0	0.151581	0.00821276	-0.193997	-0.0389509	-0.313704	-0.097674	-0.204171	0.301847	0.0916235	-0.190638	0.134658	-0.3868	-0.21423	NA	-0.0924779	-0.212605	-0.239651	-0.276777	-0.216079	-0.50498	-0.331014	-0.48137	-0.575871	-0.170243	-0.133211	-0.335331	-0.32133	-0.563993	-0.624275
Rplp2	0.244373	NA	0.253698	NA	-0.141724	0.00559431	0.710545	-0.491554	-1.15186	-0.0807101	0.20472	0.0807101	-0.462011	-0.0291276	-0.225722	-0.189518	0.118507	-0.00104234	NA	0.243704	0.208475	0.289558	0.341371	0.403555	0.410985	0.483061	0.55152	0.606071	0.440784	0.316572	0.507833	0.456554	0.230571	0.224121	0.534027	0.568425	NA	0.514167	0.423681
Rps16	0.403231	0.154002	0.347218	0.0184179	NA	0.125735	0.32743	-0.0972994	NA	-0.0439814	0	0.0346785	NA	0.204224	NA	0.131859	0.19733	-0.390777	0.0685576	0.371973	-0.155893	0.173814	0.364262	NA	0.213183	0.405566	0.291512	0.140209	0.3259	NA	0.152536	0.288126	0.411247	0.270917	0.253072	0.657462	0.551375	0.364385	0.423781
Rps5	0.0537307	NA	0.0558068	0.0861464	-0.273035	NA	0.32736	NA	-0.405564	0.0250864	0	-0.0336405	-0.43155	-0.198707	-0.671546	-0.118219	-0.00820317	-0.230122	-0.331269	-0.272779	-0.106016	-0.312432	-0.192112	0.0555378	-0.113042	-0.311552	-0.226726	-0.0617084	-0.314646	-0.460625	-0.291856	-0.196812	-0.0779333	-0.0772878	-0.0529434	-0.233024	-0.503308	-0.267832	-0.393656
Rps8	0.726146	0.331873	0.614271	0.745207	0.503804	0.52361	0.130447	-0.325659	-0.461508	0.0462972	0.212157	-0.0462972	-0.752479	-0.308479	-0.6726	-0.417539	-0.297626	-0.304878	NA	-0.189334	-0.295084	-0.180892	-0.35221	0.272317	0.0128688	-0.0136892	-0.0581578	-0.0154527	-0.144091	-0.397693	NA	-0.25376	-0.234528	-0.219294	-0.68687	-0.37772	-0.428056	-0.497362	-0.631741
Sall4	1.55714	0.552515	1.54299	NA	1.88326	1.16049	0.737839	-1.93075	-2.06621	-0.0238903	0.0238903	0.957392	-2.59432	-3.0045	-4.47181	-2.10367	-1.27067	-4.94702	-2.82252	-2.70619	-1.39029	-1.12074	-1.89715	-1.89927	-0.183569	-1.02588	1.74364	0.640041	0.202728	-1.08205	-0.442752	-0.61602	-0.324925	-1.21259	-0.609395	-1.40931	0.399805	-0.993416	-0.359357
Six4	0.839965	-0.0135298	0.493889	NA	0.0277142	-0.945905	0.227542	-0.0539501	-0.233916	0.0539501	NA	NA	0.158517	-0.899677	-0.417502	-0.144766	-0.613656	-0.0583845	0.386789	NA	0.0598008	0.120675	NA	-0.562795	-0.127981	-0.900009	0.46474	-0.483473	-0.270932	-0.246352	-0.0528704	0.0567517	0.0156648	NA	0.489492	-0.772238	1.04529	0.288113	-0.385749
Smad1	-0.213578	-1.0982	0.0704429	0.35096	-0.586084	-1.35592	0.134248	-0.997254	0.0480041	-0.465389	0.0469492	-0.0469492	-0.793438	0.340119	-0.26782	NA	0.0742009	-0.125578	0.529174	-0.363839	0.563443	0.339635	-0.272945	-0.187272	-0.185257	-0.843043	0.538739	-0.166997	-0.646379	-0.641238	1.26408	0.614431	1.55391	0.592398	0.954899	-0.20197	0.397963	0.587771	-1.49641
Smarcad1	1.64686	0.808608	1.23072	NA	0.628488	-0.123228	0.401026	-0.413371	-0.363371	0.363371	-0.493273	0.425719	-0.193445	-0.344599	-0.796268	0.52584	-0.195825	-0.283474	-0.19654	-1.32134	0.504456	0.261336	-1.08554	-0.722645	-0.0752053	-0.984369	0.173253	-0.57432	-0.363327	-0.551426	-0.155982	-0.131648	0.0554046	-0.256273	0.0877535	-1.43958	0.30652	-0.316741	-0.775885
Sox1	-3.93726	-2.87228	NA	-1.85712	-2.8986	-4.12773	0.435976	-0.298802	0.0207736	0.0229096	-0.0207736	-0.239048	0.423255	-0.438571	0.674356	-0.113043	-0.174035	2.20028	2.51404	0.66941	0.601447	1.34254	1.13674	1.6844	0.921705	1.05942	0.605754	0.26137	0.480279	0.261335	0.39084	0.337457	0.291142	NA	1.4301	1.50068	1.72203	1.6403	1.42513
Sox11	1.02528	0.0829421	0.802503	2.04521	0.235506	-0.580554	0.832528	-0.373142	-0.582024	0.373142	-0.84828	0.473802	-0.158097	-0.227907	-0.733166	0.292756	0.699881	0.127737	1.00633	0.0671153	1.40433	1.99465	1.05608	-0.961621	0.0617886	-0.883644	0.816551	0.00385299	0.00427555	NA	0.263761	0.484608	0.449493	0.135911	0.612269	-0.865837	0.934928	0.483177	-0.234021
Sox18	-0.566201	-2.19401	-1.05565	0.624285	-1.22362	-1.92345	0.375112	-0.202515	-0.269908	0.378102	0	NA	-4.29198	-2.82619	-4.64291	-5.02447	-5.06008	-2.2099	-2.01732	NA	-1.94979	NA	NA	-2.12566	-1.44273	-2.28343	-0.924916	-1.39281	-1.65246	-4.97634	-3.48217	-2.85584	-3.61884	-3.6254	-2.42942	-3.71764	-1.41922	-2.39209	-2.90108
Sox2	0.90051	0.896766	1.06782	1.36159	1.38019	1.19617	0.329712	NA	NA	-0.0480959	0.0442291	-0.0442291	-0.531272	-0.154617	-0.907212	-0.509282	-0.445866	NA	-0.312334	-0.392049	-0.557279	-0.0591014	-0.382172	0.344389	0.394045	0.362334	-0.00310529	-0.369448	-0.0515041	0.842448	0.532504	0.679343	0.493931	0.0924267	0.729479	0.604534	1.05048	0.740501	0.236214
Sox4	0.0177544	-1.01182	-0.848435	NA	-1.31629	-1.42813	0.832712	-0.303232	-0.609482	0.303232	-0.686892	0.41461	-0.214038	-0.108437	-0.390445	NA	0.168486	-0.436952	0.330464	-1.18511	0.730035	0.751277	-0.245296	-1.0385	-0.341872	-1.20404	0.732525	-0.359234	-0.548901	-0.474403	-0.442092	-0.118273	0.150662	-0.197941	0.66461	-0.879566	0.801395	-0.0544814	-0.0647805
Stat3	0.703927	NA	1.12272	0.939932	0.580843	NA	1.04585	-1.12251	0.174649	NA	0	-0.19837	-0.326832	-0.316479	0.00954879	-0.702117	-0.0643814	-0.362499	0.647191	-0.463353	0.668573	0.164464	-0.437626	NA	-0.973018	-0.953928	NA	-1.15028	-1.11455	NA	0.196775	-0.180414	0.347637	0.771163	0.172102	-1.56401	-0.475539	NA	-0.323558
Tcf4	0.797132	0.132854	0.519328	NA	-0.152098	-0.783254	0.390324	0.0501681	-0.203815	-0.0501681	NA	NA	0.576953	-0.00926857	-0.120573	1.18978	0.358446	0.149205	1.2562	-0.532697	1.14575	1.32826	0.113599	-0.617176	-0.280189	-1.20474	0.342175	-0.650553	-0.275132	-0.721847	-0.404783	0.153415	0.297787	-0.135378	0.473338	-0.748688	0.988549	-0.319846	-0.180934
Tcfcp2l1	3.57033	1.99021	3.06468	1.92537	1.31115	0.729136	-0.675419	-1.12628	-0.399357	0.606739	1.41836	0.399357	-1.63505	-1.2839	NA	NA	-1.21485	-1.15745	-0.564837	-1.04672	-0.586603	-2.53726	-2.30243	0.146009	0.215671	-2.2935	1.13525	-0.378048	-1.29406	-0.515326	-0.499846	-0.650684	NA	-0.378289	-0.34883	-1.59757	-1.21007	-1.76919	NA
Tuba1a	-0.750729	-0.647579	-0.793779	0.0154846	-0.328147	-0.704382	-0.020671	-0.135007	0.020671	-0.297529	0.335422	0.143147	-0.294079	-0.2626	-0.239095	-0.322032	-0.627271	-0.112408	0.0854264	-0.476963	-0.228809	-0.14174	NA	NA	-0.67047	-0.586132	-0.468535	-0.793123	-0.515295	-0.815677	-0.424729	-0.737385	-0.572061	-0.51811	-0.929842	NA	NA	-0.913181	-0.957665
Uba52	-0.0251827	-0.220814	-0.0641467	-0.0283259	-0.275057	-0.30279	0.575516	-0.0991635	-0.171866	0.0442158	0.00339108	-0.00339108	NA	0.0756454	-0.0666145	-0.0109259	0.0384765	0.371424	0.194245	-0.020486	0.123506	0.420951	0.111727	NA	0.0548539	0.153983	0.137682	0.182852	0.0894441	0.1696	0.508586	0.272373	0.20927	0.0458198	0.217786	NA	0.334472	0.330493	0.3746
Zfp281	1.96345	0.897226	1.6165	2.57054	1.75506	0.767585	0.983249	-0.991834	0.0352061	0.35732	-0.0352061	-0.124839	-1.06438	0.445461	-2.11252	-0.3701	0.646435	-0.0484306	0.347893	-0.081931	0.77144	1.30968	0.527677	0.333226	0.28147	0.374267	0.802234	0.591354	0.452848	0.655644	1.93417	1.57369	1.89176	1.25155	1.5313	0.381619	1.37459	1.76735	0.808657
Zfp42	3.87268	2.43409	3.92015	1.70825	3.37038	2.70973	-0.950132	-0.707131	-0.442845	0.442845	2.12477	0.750525	-1.793	-2.97147	1.57121	-3.31945	-1.40965	0.394303	1.11702	0.384677	0.779989	0.807973	1.6132	2.58191	0.528889	1.98882	2.20426	0.91437	2.84486	1.7451	2.73065	2.34553	3.79293	3.23273	3.93321	2.5358	3.41606	2.98488	NA
Zfx	1.44034	0.511322	0.924067	2.4167	-0.0220659	-0.485742	0.770196	-0.772863	-0.368083	0.368083	-0.449813	0.716488	0.051425	0.0627199	-0.438807	0.217002	0.417244	0.21031	0.136004	-0.752605	0.544761	0.951998	0.0378764	-0.924103	0.19007	-0.841511	0.879588	-0.266236	-0.0168528	-0.174325	0.0542658	0.609891	0.529593	0.394559	0.59893	-0.712144	0.831205	0.383759	-0.0618095
Zic1	-1.23852	-2.73906	-2.10309	-0.566906	-3.37152	-3.71558	-0.374447	0.394512	0.132379	-0.132379	-0.619049	0.19303	1.85647	0.973411	1.50692	1.89135	0.957868	3.15091	3.76162	NA	2.89956	2.95319	1.96766	0.155746	-0.307861	-1.51685	-0.555637	-0.830729	-1.1713	-0.21084	0.731519	0.4514	0.878209	0.523683	1.16794	-0.661302	1.16109	0.882889	-0.129706
